# Supplementary material for: A Novel Mechanism for Autoantigenicity: Condensate Conformational Change
Source: Biomolecules. 2026 May 29;16(6):803. doi: 10.3390/biom16060803 (PMC13296523; doi:10.3390/biom16060803)
Supplement: Supplementary file 1 [file biomolecules-16-00803-s001.zip]

Archive with 4 entries (4 files):
- biomolecules-4236916  Supplementary File S1-Molecular Dynamics.pdf
- biomolecules-4236916  Supplementary File S2-Additional Figures.pdf
- biomolecules-4236916  Supplementary File S3-Additional Complexes.pdf
- biomolecules-4236916  Supplementary File S4-Summary Table.pdf
